# Supplementary material for: Identification of PLK1 as a New Therapeutic Target in Mucinous Ovarian Carcinoma
Source: Cancers (Basel). 2020 Mar 13;12(3):672. doi: 10.3390/cancers12030672 (PMC7140026; doi:10.3390/cancers12030672)
Supplement: Supplementary file 1 [file cancers-12-00672-s001.zip]

Archive with 5 entries (5 files):
- Supplementary Figures.pptx
- Legends to Supplementary Figure.docx
- Table S1.docx
- Table S2.docx
- Table S3.docx
